# Supplementary material for: Sleep Power Topography in Children with Attention Deficit Hyperactivity Disorder (ADHD)
Source: Children (Basel). 2022 Feb 3;9(2):197. doi: 10.3390/children9020197 (PMC8870029; doi:10.3390/children9020197)
Supplement: Supplementary file 1 [file children-09-00197-s001.zip]

Archive with 1 entries (1 files):
- children-1548555-supplementary.pdf
